# Supplementary material for: Aroma Characteristics of Green Huajiao in Sichuan and Chongqing Area Using Sensory Analysis Combined with GC-MS
Source: Foods. 2024 Mar 9;13(6):836. doi: 10.3390/foods13060836 (PMC10969566; doi:10.3390/foods13060836)
Supplement: Supplementary file 1 [file foods-13-00836-s001.zip]

Archive with 1 entries (1 files):
- foods-2895419-supplementary.pdf
